# Supplementary material for: The metabolite ILA of Akkermansia muciniphila improves AP-related intestinal injury by targeting and inhibiting CASP3 activity
Source: Front Microbiol. 2025 Dec 5;16:1669383. doi: 10.3389/fmicb.2025.1669383 (PMC12715610; doi:10.3389/fmicb.2025.1669383)
Supplement: Supplementary file 2 [file Table_1.xls]

## Sheet: Sheet1
				Table 1. Basic clinical information of acute pancreatitis (related to Fig. 1)
Patient ID	Age	Gender Male(M) Female(F)	Diagnosis	Comorbidities	APACHE II
AP-1	72	M	Acute Pancreatitis	hypertension	20
AP-2	35	F	Acute Pancreatitis	Gallstone Disease	15
AP-3	71	F	Acute Pancreatitis	hyperparathyroidism	44
AP-4	37	M	Acute Pancreatitis	Gallstone Disease	19
AP-5	82	F	Acute Pancreatitis	coronary atherosclerotic heart disease	8
AP-6	56	M	Acute Pancreatitis	diabetes mellitus	13
AP-7	74	M	Acute Pancreatitis	Alzheimer's Disease	7
AP-8	58	M	Acute Pancreatitis	idiopathic pulmonary fibrosis	21
AP-9	89	F	Acute Pancreatitis	coronary atherosclerotic heart disease	8
AP-10	79	F	Acute Pancreatitis	chronic renal insufficiency	9
AP-11	77	F	Acute Pancreatitis	hypertension	21
AP-12	45	M	Acute Pancreatitis	Gallstone Disease	27
AP-13	59	M	Acute Pancreatitis	chronic renal insufficiency	28
AP-14	86	M	Acute Pancreatitis	chronic renal insufficiency	13
AP-15	67	F	Acute Pancreatitis	hypertension	11
AP-16	35	F	Acute Pancreatitis	Gallstone Disease	13
AP-17	56	M	Acute Pancreatitis	coronary atherosclerotic heart disease	15
AP-18	78	F	Acute Pancreatitis	chronic renal insufficiency	9
AP-19	56	F	Acute Pancreatitis	coronary atherosclerotic heart disease	10
AP-20	39	F	Acute Pancreatitis	Gallstone Disease	9
AP-21	81	F	Acute Pancreatitis	hypertension	10
AP-22	45	M	Acute Pancreatitis	chronic renal insufficiency	8
AP-23	84	F	Acute Pancreatitis	coronary atherosclerotic heart disease	13
AP-24	75	M	Acute Pancreatitis	diabetes mellitus	14
